# Supplementary material for: Crosstalk between Ethylene, Jasmonate and ABA in Response to Salt Stress during Germination and Early Plant Growth in Cucurbita pepo
Source: Int J Mol Sci. 2024 Aug 10;25(16):8728. doi: 10.3390/ijms25168728 (PMC11354493; doi:10.3390/ijms25168728)
Supplement: Supplementary file 1 [file ijms-25-08728-s001.zip]

Archive with 1 entries (1 files):
- ijms-3119614-supplementary.pdf
